# Supplementary material for: Zero-knowledge identity authentication for internet of vehicles: Improvement and application
Source: PLoS One. 2020 Sep 28;15(9):e0239043. doi: 10.1371/journal.pone.0239043 (PMC7521753; doi:10.1371/journal.pone.0239043)
Supplement: S3 File — (JAVA) [file pone.0239043.s003.java]

package edu.controller;
import java.io.IOException;
import java.io.PrintWriter;
import java.sql.SQLException;
import java.util.ArrayList;
import java.util.List;
import javax.servlet.http.HttpServletRequest;
import javax.servlet.http.HttpServletResponse;
import org.springframework.stereotype.Controller;
import org.springframework.web.bind.annotation.RequestMapping;
import org.springframework.web.bind.annotation.RequestMethod;
import org.springframework.web.bind.annotation.RequestParam;
import org.springframework.web.bind.annotation.ResponseBody;
import edu.model.MD5;
import edu.model.carinfo;

@Controller
public class StudentControl {
	public List<Integer> list = new ArrayList<>();
	public List<String> lists = new ArrayList<>();
	public int count = 0;//¼ÆÊýÆ÷
	public StudentControl() {
		// TODO Auto-generated constructor stub
	}
	@RequestMapping("/view/carinfo")
    public String studentList(HttpServletRequest request,HttpServletResponse response) throws IOException, ClassNotFoundException, SQLException {
	
		carinfo car=new carinfo();
		ArrayList<carinfo> list=car.studentList();
		request.setAttribute("list", list);
		return "StudentList";
	}
	@RequestMapping(value="/view/getb",method = RequestMethod.POST)
	@ResponseBody
    public void fieg_fist_shamir(HttpServletRequest request,HttpServletResponse response,@RequestParam("count") String count,@RequestParam("x") String x,@RequestParam("pk") String publickey) throws IOException, ClassNotFoundException, SQLException {
	
		list.clear();
		request.setCharacterEncoding("UTF-8");
		response.setHeader("content-type","text/html;charset=UTF-8");
		response.setHeader("Access-Control-Allow-Origin", "*");
		/* ÐÇºÅ±íÊ¾ËùÓÐµÄÒìÓòÇëÇó¶¼¿ÉÒÔ½ÓÊÜ£¬ */
		response.setHeader("Access-Control-Allow-Methods", "GET,POST");
		PrintWriter out=response.getWriter();
		//System.out.println(Test.fun(x, KEY));
		System.out.println("ÃÜÎÄ:"+x);
		//x = Test.Lun(x, KEY);

		int Count = Integer.parseInt(count);
		if(Count==0)
		{
			list.add(Integer.parseInt(x));
			list.add(Integer.parseInt(publickey));
			System.out.println("ÓÃ»§V½ÓÊÕÓÃ»§A·¢ËÍµÄ"+x);
			System.out.println("ÓÃ»§VÒÑÖªÓÃ»§AµÄ¹«Ô¿"+publickey);
			carinfo car = new carinfo();
			String b = car.randomB();
			System.out.println("ÓÃ»§V²úÉúËæ»ú±ÈÌØb="+b+"·¢ËÍ¸øÓÃ»§A");
			list.add(Integer.parseInt(b));
			Count++;
			out.write(b+":"+Count);
		}
		else
		{
			out.write("¼ÆÊýÆ÷´íÎó,´æÔÚ¹¥»÷¿ÉÄÜÐÔ:-1");
		}
		out.close();
	}
	@RequestMapping(value="/view/cherify",method = RequestMethod.POST)
	@ResponseBody
    public void ffs(HttpServletRequest request,HttpServletResponse response,@RequestParam("r") String y,@RequestParam("m") String m,@RequestParam("count") String count) throws IOException, ClassNotFoundException, SQLException {
	
		request.setCharacterEncoding("UTF-8");
		response.setHeader("content-type","text/html;charset=UTF-8");
		response.setHeader("Access-Control-Allow-Origin", "*");
		/* ÐÇºÅ±íÊ¾ËùÓÐµÄÒìÓòÇëÇó¶¼¿ÉÒÔ½ÓÊÜ£¬ */
		response.setHeader("Access-Control-Allow-Methods", "GET,POST");
		PrintWriter out=response.getWriter();
		int Count = Integer.parseInt(count);
		if(Count==2)
		{
			int y2 = Integer.parseInt(y);
			System.out.println("ÓÃ»§V½ÓÊÕÓÃ»§A·¢ËÍµÄ"+y2);
			System.out.println("ÓÃ»§VÒÑÖªÓÃ»§AµÄ´óÖÊÊý"+m);
			list.add(Integer.parseInt(m));
			list.add(y2);
			carinfo info = new carinfo();
			int res = info.Cherify(list);
			Count++;
			out.write(res+":"+Count);
		}
		else
		{
			out.write("¼ÆÊýÆ÷´íÎó,´æÔÚ¹¥»÷¿ÉÄÜÐÔ:-1");
		}
		out.close();
		list.clear();
	}
	@RequestMapping(value="/view/ffsq",method = RequestMethod.POST)
	@ResponseBody
    public void tese(HttpServletRequest request,HttpServletResponse response,@RequestParam("x") String x,@RequestParam("pk") String Vkdata,@RequestParam("hexdata") String Hexdata) throws IOException, ClassNotFoundException, SQLException {
		request.setCharacterEncoding("UTF-8");
		response.setHeader("content-type","text/html;charset=UTF-8");
		response.setHeader("Access-Control-Allow-Origin", "*");
		/* ÐÇºÅ±íÊ¾ËùÓÐµÄÒìÓòÇëÇó¶¼¿ÉÒÔ½ÓÊÜ£¬ */
		response.setHeader("Access-Control-Allow-Methods", "GET,POST");
		PrintWriter out=response.getWriter();
		carinfo info = new carinfo();
		MD5 md5 = new MD5();
		String stringdata = x+Vkdata+count;
		String HexData = MD5.start(stringdata);
		System.out.println("µÚÒ»´ÎÇëÇó·¢ËÍ¹ýÀ´µÄ¼ÓÃÜÊý¾Ý°ü: "+Hexdata);
		System.out.println("·þÎñÆ÷ÑéÖ¤¼ÓÃÜÊý¾Ý°üµÄÍêÕûÐÔ: "+HexData);
		if(Hexdata.equals(HexData))
		{
			System.out.println("ÓÃ»§V½ÓÊÕÓÃ»§A·¢ËÍµÄX = "+x);
			System.out.println("ÓÃ»§VÒÑÖªÓÃ»§AµÄÁ¬Ðø¹«Ô¿V:");
			String[] publickey = Vkdata.split("\\.");
			for(String a : publickey)
			{
				System.out.println(a);
			}
			String barray = info.randomB();
			System.out.println("ÓÃ»§V·¢ËÍ¸ø»§AµÄÁ¬Ðøb = "+barray);
			lists.add(x);
			lists.add(Vkdata);
			lists.add(barray);
			count++;
			String HashDataSecond= md5.start(barray+count);
			out.write(barray+"?"+HashDataSecond);
			
		}else
		{
			out.write(-1+"");
			count = 0;
		}
		out.close();
	}
	@RequestMapping(value="/view/cherifyss",method = RequestMethod.POST)
	@ResponseBody
    public void cherifyss(HttpServletRequest request,HttpServletResponse response,@RequestParam("m") String m,@RequestParam("y") String y,@RequestParam("hashdata") String hashdata) throws IOException, ClassNotFoundException, SQLException {
		request.setCharacterEncoding("UTF-8");
		response.setHeader("content-type","text/html;charset=UTF-8");
		response.setHeader("Access-Control-Allow-Origin", "*");
		/* ÐÇºÅ±íÊ¾ËùÓÐµÄÒìÓòÇëÇó¶¼¿ÉÒÔ½ÓÊÜ£¬ */
		response.setHeader("Access-Control-Allow-Methods", "GET,POST");
		PrintWriter out=response.getWriter();
		carinfo info = new carinfo();
		String hashData = m+y+count;
		MD5 md5 = new MD5();
		String HashData = md5.start(hashData);
		System.out.println("µÚ¶þ´ÎÇëÇó·¢ËÍ¹ýÀ´µÄ¼ÓÃÜÊý¾Ý°ü: "+hashdata);
		System.out.println("·þÎñÆ÷ÑéÖ¤¼ÓÃÜÊý¾Ý°üµÄÍêÕûÐÔ: "+HashData);
		if(HashData.equals(hashdata))
		{
			System.out.println("ÓÃ»§V½ÓÊÕÓÃ»§A·¢ËÍµÄ´óÖÊÊýM = "+m);
			System.out.println("ÓÃ»§VÒÑÖªÓÃ»§AµÄÑéÖ¤Êý¾ÝY = "+y);
			lists.add(m);
			lists.add(y);
			
			count++;
			int flag = info.Cherifyss(lists);
			lists.clear();
			String encypt = md5.start(flag+""+count);
			out.write(flag+"."+encypt);
			//System.out.println("ÓÃ»§V»ñÈ¡ÓÃ»§AµÄHashº¯Êý"+Hexdata);
		}
		else
		{
			System.out.println("´æÔÚÖØ·Å¹¥»÷ºÍÊý¾Ý´Û¸Ä");
			count = 0;
		}
		list.clear();
		count = 0;
		out.close();
	}
	
}
	
	
