# Supplementary material for: Zero-knowledge identity authentication for internet of vehicles: Improvement and application
Source: PLoS One. 2020 Sep 28;15(9):e0239043. doi: 10.1371/journal.pone.0239043 (PMC7521753; doi:10.1371/journal.pone.0239043)
Supplement: S4 File — (JAVA) [file pone.0239043.s004.java]

package com.example.cilent.MainActivity;
import android.app.Activity;
import android.content.Intent;
import android.os.Bundle;
import android.os.Handler;
import android.os.Message;
import android.util.Log;
import android.view.View;
import android.view.WindowManager;
import android.widget.TextView;
import com.example.cilent.JavaBean.User;
import com.example.cilent.R;
import com.example.cilent.Tool.MD5;
import com.loopj.android.http.AsyncHttpClient;
import com.loopj.android.http.RequestParams;
import com.loopj.android.http.TextHttpResponseHandler;
import org.apache.http.Header;
import java.math.BigInteger;
import java.util.Random;
import butterknife.BindView;
import butterknife.ButterKnife;
import butterknife.OnClick;
import cn.bmob.v3.Bmob;
import cn.bmob.v3.BmobUser;
import me.leefeng.promptlibrary.PromptDialog;
public class MainActivity extends Activity {
    @BindView(R.id.start)
    TextView start;
    private PromptDialog promptDialog;
    User user = BmobUser.getCurrentUser(User.class);
    public int r;
    public BigInteger x;
    private String privatekey;
    private BigInteger m;
    private int Count = 0;
    private int i = 0;
    private String[] BHashData;
    private String VkData = null;
    private static final String IP = "http://192.168.43.1:8080";
    private static long startTime,endTime;
    private BigInteger RbigInteger;
    protected void onCreate(Bundle savedInstanceState) {
        super.onCreate(savedInstanceState);
        setContentView(R.layout.main);
        ButterKnife.bind(this);
        InitView();
        wanshan();
    }
    private void wanshan() {
        User user = BmobUser.getCurrentUser(User.class);
        if(user.getCarname().isEmpty()||user.getCarinfo().isEmpty())
        {
            promptDialog.showWarn("信息不完整,请完善信息！！！");
            startActivity(new Intent(MainActivity.this,modifyInfo.class));
        }
    }
    private void InitView() {
        Bmob.initialize(this,"a7508c797ccc6fd4b4d2d59cba2774b9");
        promptDialog = new PromptDialog(this);
        promptDialog.getDefaultBuilder().touchAble(true).round(3).loadingDuration(3000);
        int flag = WindowManager.LayoutParams.FLAG_FULLSCREEN;
        getWindow().setFlags(flag, flag);
        final User user = BmobUser.getCurrentUser(User.class);
        m = new BigInteger(user.getM());
    }
    @OnClick({R.id.start})
    public void onViewClicked(View view) {
        switch (view.getId()) {
            case R.id.start:
                User user1 = BmobUser.getCurrentUser(User.class);
                i = 0;
                break;
        }
    }
private void cherify(User user,Handler handler) {
    Message message = new Message();
    String address = IP+"/Server/view/ffsq.do";
    VkData =user.getPublickey();
    String p = user.getP();
    Log.d("cherify", "cherify: P:"+p);
    String q = user.getQ();
    Log.d("cherify", "cherify: Q:"+q);
    Log.d("cherify", "cherify: M:"+m);
    String[] publickey = VkData.split("\\.");
    Log.d("cherify", "cherify: 产生公钥:");
    for(String a:publickey)
    {
        Log.d("cherify", "cherify: "+a);
    }
    Random random = new Random();
    r = random.nextInt(2147483647);
    RbigInteger = new BigInteger(r+"");
    Log.d("cherify", "cherify: 用户A产生随机数r=" + r);
    x = RbigInteger.multiply(RbigInteger).mod(m);
    Log.d("cherify", "cherify: 用户A向用户V发送x=" + x);
    String Hexdata = x+VkData+Count;
    Log.d("cherify", "cherify: 用户A向用户V发送Hexdata=" + Hexdata);
    MD5 md5 = new MD5();
    String HexData = md5.start(Hexdata);
    Log.d("cherify", "cherify: Hash函数加密"+HexData);
    AsyncHttpClient client = new AsyncHttpClient();
    RequestParams params = new RequestParams();
    params.put("x", x);
    params.put("pk",VkData);
    params.put("hexdata",HexData);
    Count++;
    client.post(address, params, new TextHttpResponseHandler() {
        @Override
        public void onFailure(int i, Header[] headers, String s, Throwable throwable) {
            Log.d("cherify", "onFailure: 发送失败"+s);
        }

        @Override
        public void onSuccess(int i, Header[] headers, String s) {

            if(s.equals("-1"))
            {
                Log.d("cherify", "handleMessage: 存在重放攻击和数据篡改");
            }
            else
            {
              //  Log.d("cherify", "cherify: 用户A接收用户v发送随机比特b=" + s);
                message.obj = s;
                message.what = 1;
                handler.sendMessage(message);
            }


        }
    });
}
    private Handler handler = new Handler(new Handler.Callback() {
        @Override
        public boolean handleMessage(Message message) {
            if(message.what==1) {
                BHashData = JieXiBHashData((String)message.obj);
//                for(String a:BHashData)
//                    Log.d("cherify", "handleMessage: "+a);
                MD5 md5 = new MD5();
                String CherifyData = md5.start(BHashData[0]+Count);
                if(CherifyData.equals(BHashData[1]))
                {
                    Log.d("cherify","用户A接收用户v发送随机比特b="+BHashData[0]);
                    secondCherify(user,handler,BHashData[0]);
                }
                else{
                    Log.d("cherify", "handleMessage: 存在重放攻击和数据篡改");
                }
            }
            else if(message.what==2)
            {
                String[] results = message.obj.toString().split("\\.");
                String res = new MD5().start(results[0]+Count);
                if(res.equals(results[1]))
                {
                    i++;
                    Count = 0;
                    if (i == 8) {
                        if(results[0].equals("1"))
                        {
                            promptDialog.showSuccess("认证成功");
                            changflag("1");
                            start.setBackgroundResource(R.drawable.stop);
                            startActivity(new Intent(MainActivity.this, ControlActivity.class));
                            start.setText("已认证");
                            endTime = System.nanoTime();
                            Log.d("cherify", "handleMessage: 认证时间："+(int)((endTime-startTime)/1000000)+"ms");
                        }
                        else{
                            promptDialog.showError("认证失败!!!");
                            Log.d("cherify", "验证错误,用户yang冒充用户zhou认证失败:");
                        }
                    }
                    else {
                        if(results[0].equals("1"))
                        {
                            promptDialog.showLoading("认证中.......");
                            cherify(user,handler);
                        }
                        else
                        {
                            promptDialog.showError("认证失败!!!");
                            Log.d("cherify", "用户yang冒充用户zhou认证失败:不存在合法私钥");
                            Count=0;
                        }
                    }
                }
                else
                {
                    promptDialog.showError("认证失败!!!"+"存在攻击");
                    Log.d("cherify", "handleMessage: 存在重放攻击和数据篡改");
                    Count = 0;
                }
            }
            return true;
        }
    });
    private String[] JieXiBHashData(String HashData) {
        return HashData.split("\\?");

    }
    private void changflag(String flag) {
//        User user = BmobUser.getCurrentUser(User.class);
//        user.setFlag(flag);
//        LoginData.modifyInfo(user, handler);
    }
    private void secondCherify(User user, Handler handler, String blist) {
        Message message = new Message();
        String address = IP+"/Server/view/cherifyss.do";
        RequestParams params = new RequestParams();
        AsyncHttpClient client = new AsyncHttpClient();
        params.put("m",m);
        String result = DealWithBlist(blist);
        params.put("y",result);
        String encypr = m+result+Count;
        String HashEncypt =new MD5().start(encypr);
        params.put("hashdata",HashEncypt);
        Log.d("cherify", "secondCherify: 用户A发送y="+result);
        Log.d("cherify", "secondCherify: 用户A进行MD5运算:"+HashEncypt);
        Count++;
        client.post(address, params, new TextHttpResponseHandler() {
            @Override
            public void onFailure(int i, Header[] headers, String s, Throwable throwable) {
                Log.d("cherify", "onFailure: 发送失败"+s);
            }
            @Override
            public void onSuccess(int i, Header[] headers, String s) {
                Log.d("cherify", "onSuccess: 用户A接收用户V的结果："+s);
                message.obj=s;
                message.what=2;
                handler.sendMessage(message);
            }
        });
    }
    private String DealWithBlist(String blist) {
        String[] blistarray = blist.split("\\.");
        privatekey = user.getPrivatekey();
        String[] pKey = privatekey.split("\\.");
        BigInteger y = RbigInteger;
        for(int i = 0;i<blistarray.length;i++)
        {
            BigInteger pkey = new BigInteger(pKey[i].trim());
            Log.d("wwww", "DealWithBlist: "+m);
            Log.d("wwww", "DealWithBlist: "+pkey);
            int b = Integer.parseInt(blistarray[i]);
            y  = y.multiply(pkey.pow(b)).mod(m);
        }
        return y+"";
    }
}
